# Supplementary material for: A Leucine-Rich Receptor Like Kinase LRK2 Is Involved in the Regulation of Cold Tolerance and Yield in Rice
Source: Plants (Basel). 2024 Dec 21;13(24):3569. doi: 10.3390/plants13243569 (PMC11677858; doi:10.3390/plants13243569)
Supplement: Supplementary file 1 [file plants-13-03569-s001.zip]

Archive with 1 entries (1 files):
- plants-3287479-supplementary.pdf
